# Supplementary material for: Accessing Multiple Phases via Thermodynamic or Kinetic Pathways: The Impact of Bivalent Ferrocene Spacers on 2D Hybrid Perovskite Formation
Source: ACS Appl Mater Interfaces. 2025 Oct 24;17(44):60997–1006. doi: 10.1021/acsami.5c14485 (PMC12598695; doi:10.1021/acsami.5c14485)
Supplement: Supplementary file 2 [file am5c14485_si_002.zip]

Archive with 2 entries (2 files):
- Ferrovskite_DJ_C4-fast.cif
- Ferrovskite_DJ_C4-slow.cif
