# Supplementary material for: Accessing Multiple Phases via Thermodynamic or Kinetic Pathways: The Impact of Bivalent Ferrocene Spacers on 2D Hybrid Perovskite Formation
Source: ACS Appl Mater Interfaces. 2025 Oct 24;17(44):60997–1006. doi: 10.1021/acsami.5c14485 (PMC12598695; doi:10.1021/acsami.5c14485)
Supplement: Supplementary file 2 [file am5c14485_si_002.zip › Ferrovskite_DJ_C4-fast.cif]

#======================================================================
# CRYSTAL DATA
#----------------------------------------------------------------------
data_VESTA_phase_1

_chemical_name_common                  'Ferrovskite DJ C4-fast phase 3DED'
_cell_length_a                         8.634(4)
_cell_length_b                         24.31(2)
_cell_length_c                         7.840(4)
_cell_angle_alpha                      90.000000
_cell_angle_beta                       99.94(4)
_cell_angle_gamma                      90.000000
_cell_volume                           1620.856094
_space_group_name_H-M_alt              'P 21/c'
_space_group_IT_number                 14

loop_
_space_group_symop_operation_xyz
   'x, y, z'
   '-x, -y, -z'
   '-x, y+1/2t, -z+1/2t'
   'x, -y+1/2t, z+1/2t'

loop_
   _atom_site_label
   _atom_site_occupancy
   _atom_site_fract_x
   _atom_site_fract_y
   _atom_site_fract_z
   _atom_site_adp_type
   _atom_site_U_iso_or_equiv
   _atom_site_type_symbol
   Pb1        1.0     0.9575(7)    0.2449(4)    0.2913(7)   Uiso  0.046000 Pb
   Br1        1.0     0.7170(10)   0.2967(7)    0.477(2)    Uiso  0.068000 Br
   Br2        1.0     0.9710(10)   0.1553(7)    0.5690(10)  Uiso  0.059000 Br
   Br3        1.0     1.2150(10)   0.2874(7)    0.5560(10)  Uiso  0.049000 Br
   Fe1        1.0     1.000000     0.500000     0.500000    Uiso  0.081000 Fe
   C1         1.0     0.427(4)     0.384(2)     0.945(6)    Uiso  0.150000 C
   C2         1.0     0.7620(10)   0.5067(5)    0.474(2)    Uiso  0.122000 C
   C3         1.0     0.491(5)     0.344(3)     1.075(6)    Uiso  0.150000 C
   C4         1.0     0.674(2)     0.5050(7)    0.614(2)    Uiso  0.122000 C
   C5         1.0     0.817(2)     0.5540(10)   0.402(3)    Uiso  0.122000 C
   C6         1.0     0.809(2)     0.4600(10)   0.383(3)    Uiso  0.122000 C
   C7         1.0     0.543(6)     0.387(2)     0.829(5)    Uiso  0.150000 C
   C8         1.0     0.579(6)     0.447(2)     0.821(5)    Uiso  0.150000 C
   C9         1.0     0.897(2)     0.5380(10)   0.268(3)    Uiso  0.122000 C
   C10        1.0     0.892(2)     0.4800(10)   0.257(3)    Uiso  0.122000 C
   N1         1.0     0.374(6)     0.341(3)     1.194(6)    Uiso  0.150000 N
   O1         1.0     0.655(2)     0.4530(10)   0.669(3)    Uiso  0.122000 O
   O2         1.0     0.624(2)     0.5450(10)   0.676(3)    Uiso  0.122000 O
   H1         1.0     0.602704     0.359463     1.145771    Uiso  0.231400 H
   H2         1.0     0.416408     0.423345     1.005698    Uiso  0.231400 H
   H3         1.0     0.800380     0.596291     0.442978    Uiso  0.182300 H
   H4         1.0     0.660559     0.459172     0.936350    Uiso  0.231400 H
   H5         1.0     0.784546     0.417162     0.407824    Uiso  0.182300 H
   H6         1.0     0.649741     0.365196     0.886918    Uiso  0.231400 H
   H7         1.0     0.316357     0.367940     0.872841    Uiso  0.231400 H
   H8         1.0     0.500056     0.304148     1.014384    Uiso  0.231400 H
   H9         1.0     0.943084     0.454379     0.165871    Uiso  0.182300 H
   H10        1.0     0.265143     0.322982     1.125268    Uiso  0.231400 H
   H11        1.0     0.420311     0.315905     1.305527    Uiso  0.231400 H
   H12        1.0     0.953393     0.565156     0.186800    Uiso  0.182300 H
   H13        1.0     0.469125     0.470279     0.799923    Uiso  0.231400 H
   H14        1.0     0.349890     0.382475     1.236539    Uiso  0.231400 H
   H15        1.0     0.491488     0.372398     0.701047    Uiso  0.231400 H

#======================================================================
# CRYSTAL DATA
#----------------------------------------------------------------------
data_VESTA_phase_2

_chemical_name_common                  'Ferrovskite DJ C4-fast phase DFT'
_cell_length_a                         8.703776
_cell_length_b                         24.121599
_cell_length_c                         7.709673
_cell_angle_alpha                      90.000000
_cell_angle_beta                       103.301529
_cell_angle_gamma                      90.000000
_cell_volume                           1575.214522
_space_group_name_H-M_alt              'P 21/c'
_space_group_IT_number                 14

loop_
_space_group_symop_operation_xyz
   'x, y, z'
   '-x, -y, -z'
   '-x, y+1/2, -z+1/2'
   'x, -y+1/2, z+1/2'

loop_
   _atom_site_label
   _atom_site_occupancy
   _atom_site_fract_x
   _atom_site_fract_y
   _atom_site_fract_z
   _atom_site_adp_type
   _atom_site_U_iso_or_equiv
   _atom_site_type_symbol
   H1         1.0     0.177433     0.097731     0.065984    Uiso  0.010000 H
   H2         1.0     0.647835     0.583136     0.034066    Uiso  0.010000 H
   H3         1.0     0.616032     0.688429     0.032652    Uiso  0.010000 H
   H4         1.0     0.323360     0.525496     0.062334    Uiso  0.010000 H
   H5         1.0     0.566134     0.319383     0.128688    Uiso  0.010000 H
   H6         1.0     0.536676     0.421640     0.120178    Uiso  0.010000 H
   H7         1.0     0.221452     0.915616     0.098029    Uiso  0.010000 H
   H8         1.0     0.944962     0.448975     0.164386    Uiso  0.010000 H
   H9         1.0     0.338300     0.627552     0.111630    Uiso  0.010000 H
   H10        1.0     0.620603     0.877828     0.210841    Uiso  0.010000 H
   H11        1.0     0.513510     0.516740     0.208206    Uiso  0.010000 H
   H12        1.0     0.476203     0.120642     0.233653    Uiso  0.010000 H
   H13        1.0     0.240782     0.337262     0.166500    Uiso  0.010000 H
   H14        1.0    -0.027425     0.561895     0.185093    Uiso  0.010000 H
   H15        1.0     0.604067     0.807731     0.191329    Uiso  0.010000 H
   C1         1.0     0.531007     0.603348    -0.007815    Uiso  0.010000 C
   C2         1.0     0.234955     0.007115     0.038939    Uiso  0.010000 C
   C3         1.0     0.450314     0.338687     0.073932    Uiso  0.010000 C
   C4         1.0     0.170738     0.054799     0.109092    Uiso  0.010000 C
   C5         1.0     0.194446     0.958409     0.127060    Uiso  0.010000 C
   C6         1.0     0.689904     0.991261     0.111868    Uiso  0.010000 C
   C7         1.0     0.447589     0.602514     0.144829    Uiso  0.010000 C
   C8         1.0     0.407440     0.543420     0.178685    Uiso  0.010000 C
   C9         1.0     0.092344     0.035651     0.240738    Uiso  0.010000 C
   C10        1.0     0.107063     0.976482     0.252004    Uiso  0.010000 C
   N1         1.0     0.363205     0.340049     0.219493    Uiso  0.010000 N
   O1         1.0     0.652959     0.948166     0.179694    Uiso  0.010000 O
   O2         1.0     0.664882     0.042412     0.169496    Uiso  0.010000 O
   Fe1        1.0     0.000000     0.000000     0.000000    Uiso  0.010000 Fe
   Br1        1.0     0.273147     0.796890     0.027926    Uiso  0.010000 Br
   Br2        1.0     0.213725     0.208400     0.091742    Uiso  0.010000 Br
   Br3        1.0     0.977893     0.346720     0.041872    Uiso  0.010000 Br
   Pb1        1.0     0.039226     0.748280     0.211724    Uiso  0.010000 Pb

#======================================================================
# CRYSTAL DATA
#----------------------------------------------------------------------
data_VESTA_phase_3

_chemical_name_common                  'Ferrovskite DJ C4-fast phase RV'
_cell_length_a                         8.6374(4)
_cell_length_b                         24.3504(10)
_cell_length_c                         7.8318(4)
_cell_angle_alpha                      90.000000
_cell_angle_beta                       99.944(3)
_cell_angle_gamma                      90.000000
_cell_volume                           1622.470505
_space_group_name_H-M_alt              'P 21/c'
_space_group_IT_number                 14

loop_
_space_group_symop_operation_xyz
   'x, y, z'
   '-x, -y, -z'
   '-x, y+1/2, -z+1/2'
   'x, -y+1/2, z+1/2'

loop_
   _atom_site_label
   _atom_site_occupancy
   _atom_site_fract_x
   _atom_site_fract_y
   _atom_site_fract_z
   _atom_site_adp_type
   _atom_site_U_iso_or_equiv
   _atom_site_type_symbol
   Pb1        1.0     0.9522(4)    0.2484(4)    0.2888(5)   Uiso  0.054370 Pb
   Br1        1.0     0.7168(9)    0.2936(4)    0.4835(13)  Uiso  0.058540 Br
   Br2        1.0     0.9803(11)   0.1568(4)    0.5720(13)  Uiso  0.058540 Br
   Br3        1.0     1.2119(10)   0.2883(4)    0.5716(14)  Uiso  0.058540 Br
   Fe1        1.0     1.000000     0.500000     0.500000    Uiso  0.011860 Fe
   C1         1.0     0.501(11)    0.394(4)     1.030(13)   Uiso  0.027830 C
   C2         1.0     0.764(9)     0.503(5)     0.452(12)   Uiso  0.027830 C
   C3         1.0     0.465(10)    0.337(4)     1.084(12)   Uiso  0.027830 C
   C4         1.0     0.680(9)     0.506(4)     0.605(12)   Uiso  0.027830 C
   C5         1.0     0.823(9)     0.551(3)     0.383(12)   Uiso  0.027830 C
   C6         1.0     0.814(11)    0.454(3)     0.374(12)   Uiso  0.027830 C
   C7         1.0     0.553(10)    0.395(4)     0.852(12)   Uiso  0.027830 C
   C8         1.0     0.607(11)    0.453(5)     0.824(13)   Uiso  0.027830 C
   C9         1.0     0.909(10)    0.533(4)     0.255(11)   Uiso  0.027830 C
   C10        1.0     0.903(10)    0.473(4)     0.250(12)   Uiso  0.027830 C
   N1         1.0     0.411(8)     0.338(3)     1.252(10)   Uiso  0.027830 N
   O1         1.0     0.664(6)     0.453(2)     0.662(8)    Uiso  0.027830 O
   O2         1.0     0.638(6)     0.547(2)     0.660(8)    Uiso  0.027830 O
   H1         1.0     0.37(5)      0.32(2)      0.99(6)     Uiso  0.041750 H
   H2         1.0     0.40(7)      0.42(3)      1.02(8)     Uiso  0.041750 H
   H3         1.0     0.81(6)      0.59(2)      0.42(7)     Uiso  0.041750 H
   H4         1.0     0.71(6)      0.47(2)      0.93(7)     Uiso  0.041750 H
   H5         1.0     0.79(6)      0.41(2)      0.40(6)     Uiso  0.041750 H
   H6         1.0     0.65(6)      0.37(2)      0.86(8)     Uiso  0.041750 H
   H7         1.0     0.60(6)      0.41(3)      1.13(6)     Uiso  0.041750 H
   H8         1.0     0.57(6)      0.31(2)      1.11(7)     Uiso  0.041750 H
   H9         1.0     0.96(7)      0.45(2)      0.17(7)     Uiso  0.041750 H
   H10        1.0     0.29(5)      0.34(3)      1.23(7)     Uiso  0.041750 H
   H11        1.0     0.45(6)      0.303(19)    1.33(7)     Uiso  0.041750 H
   H12        1.0     0.97(6)      0.56(2)      0.18(7)     Uiso  0.041750 H
   H13        1.0     0.51(7)      0.48(3)      0.81(7)     Uiso  0.041750 H
   H14        1.0     0.45(6)      0.37(2)      1.33(6)     Uiso  0.041750 H
   H15        1.0     0.45(7)      0.38(2)      0.75(7)     Uiso  0.041750 H
