# Supplementary material for: Accessing Multiple Phases via Thermodynamic or Kinetic Pathways: The Impact of Bivalent Ferrocene Spacers on 2D Hybrid Perovskite Formation
Source: ACS Appl Mater Interfaces. 2025 Oct 24;17(44):60997–1006. doi: 10.1021/acsami.5c14485 (PMC12598695; doi:10.1021/acsami.5c14485)
Supplement: Supplementary file 2 [file am5c14485_si_002.zip › Ferrovskite_DJ_C4-slow.cif]

#======================================================================
# CRYSTAL DATA
#----------------------------------------------------------------------
data_VESTA_phase_1

_chemical_name_common                  'Ferrovskite DJ C4-slow phase 3D ED'
_cell_length_a                         21.854(7)
_cell_length_b                         8.425(2)
_cell_length_c                         17.483(9)
_cell_angle_alpha                      90.000000
_cell_angle_beta                       109.24(3)
_cell_angle_gamma                      90.000000
_cell_volume                           3039.178637
_space_group_name_H-M_alt              'P 21/n'
_space_group_IT_number                 14

loop_
_space_group_symop_operation_xyz
   'x, y, z'
   '-x, -y, -z'
   '-x+1/2t, y+1/2t, -z+1/2t'
   'x+1/2t, -y+1/2t, z+1/2t'

loop_
   _atom_site_label
   _atom_site_occupancy
   _atom_site_fract_x
   _atom_site_fract_y
   _atom_site_fract_z
   _atom_site_adp_type
   _atom_site_U_iso_or_equiv
   _atom_site_type_symbol
   Pb5        1.0     0.500000     0.500000     0.000000    Uiso  0.027000 Pb
   Pb1        1.0    -0.1472(4)    0.0559(7)    0.2991(7)   Uiso  0.020000 Pb
   Br1        1.0    -0.2306(7)    0.3480(10)   0.2660(10)  Uiso  0.040000 Br
   Br2        1.0    -0.0536(7)   -0.2210(10)   0.3510(10)  Uiso  0.043000 Br
   Br3        1.0    -0.0315(7)    0.2640(10)   0.3740(10)  Uiso  0.037000 Br
   Br4        1.0     0.1419(7)   -0.014(2)     0.5190(10)  Uiso  0.069000 Br
   Br5        1.0    -0.1479(7)    0.0910(10)   0.1360(10)  Uiso  0.050000 Br
   Fe1        1.0     0.0922(7)    0.0560(10)   0.1590(10)  Uiso  0.035000 Fe
   C13        1.0     0.1400(10)  -0.068(3)     0.2580(10)  Uiso  0.070000 C
   C6         1.0     0.079(2)    -0.003(2)     0.265(2)    Uiso  0.070000 C
   C12        1.0     0.0300(10)  -0.065(3)     0.206(2)    Uiso  0.070000 C
   C8         1.0     0.0570(10)  -0.174(2)     0.1570(10)  Uiso  0.070000 C
   C18        1.0     0.1240(10)  -0.172(2)     0.1900(10)  Uiso  0.070000 C
   C5         1.0     0.1680(10)  -0.258(2)     0.1620(10)  Uiso  0.070000 C
   C17        1.0     0.1820(10)  -0.413(4)     0.055(3)    Uiso  0.058000 C
   C2         1.0     0.1330(10)  -0.485(4)    -0.028(2)    Uiso  0.058000 C
   C19        1.0     0.1790(10)  -0.561(4)    -0.073(2)    Uiso  0.058000 C
   C1         1.0     0.136(2)    -0.643(3)    -0.140(3)    Uiso  0.058000 C
   O1         1.0     0.226(2)    -0.255(3)     0.195(2)    Uiso  0.070000 O
   O2         1.0     0.1380(10)  -0.341(3)     0.098(2)    Uiso  0.070000 O
   N1         1.0     0.105(2)    -0.517(4)    -0.199(3)    Uiso  0.058000 N
   H18        1.0     0.188981    -0.040543     0.297328    Uiso  0.104700 H
   H10        1.0     0.075090     0.079828     0.311064    Uiso  0.104700 H
   H15        1.0    -0.021215    -0.041168     0.195012    Uiso  0.104700 H
   H11        1.0     0.029509    -0.242205     0.104319    Uiso  0.104700 H
   H24        1.0     0.210478    -0.508358     0.091167    Uiso  0.086800 H
   H25        1.0     0.210771    -0.319517     0.040263    Uiso  0.086800 H
   H3         1.0     0.104133    -0.388969    -0.064724    Uiso  0.086800 H
   H4         1.0     0.103490    -0.577893    -0.013558    Uiso  0.086800 H
   H26        1.0     0.211856    -0.645294    -0.032905    Uiso  0.086800 H
   H27        1.0     0.203029    -0.466541    -0.094633    Uiso  0.086800 H
   H1         1.0     0.099594    -0.704214    -0.121534    Uiso  0.086800 H
   H2         1.0     0.164195    -0.720781    -0.165823    Uiso  0.086800 H
   H5         1.0     0.074970    -0.571739    -0.255456    Uiso  0.086800 H
   H6         1.0     0.075302    -0.442972    -0.174603    Uiso  0.086800 H
   H29        1.0     0.142427    -0.444730    -0.210896    Uiso  0.086800 H
   C15        1.0     0.1440(10)   0.247(2)     0.1590(10)  Uiso  0.049000 C
   C3         1.0     0.1420(10)   0.132(2)     0.093(2)    Uiso  0.049000 C
   C20        1.0     0.0740(10)   0.111(2)     0.0420(10)  Uiso  0.049000 C
   C11        1.0     0.0340(10)   0.209(2)     0.0750(10)  Uiso  0.049000 C
   C7         1.0     0.0791(8)    0.294(2)     0.1490(10)  Uiso  0.049000 C
   C10        1.0     0.0605(8)    0.396(2)     0.1970(10)  Uiso  0.049000 C
   C4         1.0     0.0950(10)   0.563(4)     0.317(3)    Uiso  0.090000 C
   C14        1.0     0.158(2)     0.599(4)     0.378(3)    Uiso  0.090000 C
   C16        1.0     0.174(2)     0.451(4)     0.435(3)    Uiso  0.090000 C
   C9         1.0     0.149(2)     0.493(4)     0.505(3)    Uiso  0.090000 C
   O3         1.0     0.1100(10)   0.440(2)     0.262(2)    Uiso  0.049000 O
   O4         1.0     0.0050(10)   0.443(2)     0.1820(10)  Uiso  0.049000 O
   N2         1.0     0.177(2)     0.366(5)     0.569(4)    Uiso  0.090000 N
   H21        1.0     0.187830     0.286915     0.206413    Uiso  0.074200 H
   H7         1.0     0.183920     0.074650     0.083214    Uiso  0.074200 H
   H28        1.0     0.055805     0.035637    -0.011529    Uiso  0.074200 H
   H14        1.0    -0.018173     0.219853     0.051642    Uiso  0.074200 H
   H8         1.0     0.062880     0.509944     0.346726    Uiso  0.135100 H
   H9         1.0     0.075190     0.669587     0.282618    Uiso  0.135100 H
   H19        1.0     0.153052     0.703202     0.413221    Uiso  0.135100 H
   H20        1.0     0.194421     0.612663     0.348909    Uiso  0.135100 H
   H22        1.0     0.226465     0.434780     0.458454    Uiso  0.135100 H
   H23        1.0     0.147846     0.348635     0.402180    Uiso  0.135100 H
   H12        1.0     0.096105     0.485280     0.484369    Uiso  0.135100 H
   H13        1.0     0.167378     0.608976     0.529924    Uiso  0.135100 H
   H16        1.0     0.139652     0.324239     0.592650    Uiso  0.135100 H
   H17        1.0     0.194536     0.267471     0.541628    Uiso  0.135100 H
   H30        1.0     0.217117     0.416244     0.618128    Uiso  0.135100 H

#======================================================================
# CRYSTAL DATA
#----------------------------------------------------------------------
data_VESTA_phase_2

_chemical_name_common                  'Ferrovskite DJ C4-slow phase DFT'
_cell_length_a                         22.077118
_cell_length_b                         8.431356
_cell_length_c                         17.549959
_cell_angle_alpha                      90.000000
_cell_angle_beta                       110.643005
_cell_angle_gamma                      90.000000
_cell_volume                           3057.009184
_space_group_name_H-M_alt              'P 21/n'
_space_group_IT_number                 14

loop_
_space_group_symop_operation_xyz
   'x, y, z'
   '-x, -y, -z'
   '-x+1/2, y+1/2, -z+1/2'
   'x+1/2, -y+1/2, z+1/2'

loop_
   _atom_site_label
   _atom_site_occupancy
   _atom_site_fract_x
   _atom_site_fract_y
   _atom_site_fract_z
   _atom_site_adp_type
   _atom_site_U_iso_or_equiv
   _atom_site_type_symbol
   H1         1.0     0.606963     1.233297     0.361161    Uiso  0.010000 H
   H2         1.0     0.676462     1.202938     0.334101    Uiso  0.010000 H
   H3         1.0     0.600394     1.076625     0.488869    Uiso  0.010000 H
   H4         1.0     0.604997     0.895115     0.439461    Uiso  0.010000 H
   H5         1.0     0.589852     1.078479     0.238364    Uiso  0.010000 H
   H6         1.0     0.564533     0.981149     0.305742    Uiso  0.010000 H
   H7         1.0     0.681733     0.441946     0.586552    Uiso  0.010000 H
   H8         1.0     0.436160     1.143968     0.218238    Uiso  0.010000 H
   H9         1.0     0.444186     0.978886     0.158426    Uiso  0.010000 H
   H10        1.0     0.431165     0.582756     0.193053    Uiso  0.010000 H
   H11        1.0     0.481339     0.266817     0.405027    Uiso  0.010000 H
   H12        1.0     0.598795     1.085286    -0.018315    Uiso  0.010000 H
   H13        1.0     0.652519     0.936798     0.041078    Uiso  0.010000 H
   H14        1.0     0.514898     0.729985     0.452990    Uiso  0.010000 H
   H15        1.0     0.530529     0.471141     0.320368    Uiso  0.010000 H
   H16        1.0     0.663319     0.170953     0.118102    Uiso  0.010000 H
   H17        1.0     0.674634     0.287058     0.047881    Uiso  0.010000 H
   H18        1.0     0.319377     0.456908     0.199402    Uiso  0.010000 H
   H19        1.0     0.358399     0.197099     0.085959    Uiso  0.010000 H
   H20        1.0     0.314345     0.129235     0.146306    Uiso  0.010000 H
   H21        1.0     0.310952     0.761019     0.291046    Uiso  0.010000 H
   H22        1.0     0.265446     0.991345     0.020939    Uiso  0.010000 H
   H23        1.0     0.318139     0.847448     0.083990    Uiso  0.010000 H
   H24        1.0     0.702280     1.006972     0.603752    Uiso  0.010000 H
   H25        1.0     0.709697     0.829738     0.552017    Uiso  0.010000 H
   H26        1.0     0.706962     1.162504     0.479616    Uiso  0.010000 H
   H27        1.0     0.713036     0.981555     0.432691    Uiso  0.010000 H
   H28        1.0     0.556646     0.463109     0.486377    Uiso  0.010000 H
   H29        1.0     0.364343     1.069481     0.706511    Uiso  0.010000 H
   H30        1.0     0.732917     0.151002     0.097632    Uiso  0.010000 H
   C1         1.0     0.642179     1.143472     0.357691    Uiso  0.010000 C
   C2         1.0     0.634361     0.989316     0.479282    Uiso  0.010000 C
   C3         1.0     0.641400     0.375054     0.592704    Uiso  0.010000 C
   C4         1.0     0.410527     1.041171     0.182370    Uiso  0.010000 C
   C5         1.0     0.661528     0.755543     0.662079    Uiso  0.010000 C
   C6         1.0     0.426963     0.497156     0.237570    Uiso  0.010000 C
   C7         1.0     0.580817     0.213495     0.644143    Uiso  0.010000 C
   C8         1.0     0.454291     0.332251     0.350049    Uiso  0.010000 C
   C9         1.0     0.650176     1.050635     0.009149    Uiso  0.010000 C
   C10        1.0     0.440824     0.890876     0.304045    Uiso  0.010000 C
   C11        1.0     0.462642     0.711984     0.428214    Uiso  0.010000 C
   C12        1.0     0.479823     0.437295     0.305141    Uiso  0.010000 C
   C13        1.0     0.368397     0.430910     0.240310    Uiso  0.010000 C
   C14        1.0     0.348326     0.090740     0.116482    Uiso  0.010000 C
   C15        1.0     0.354560     0.731277     0.342505    Uiso  0.010000 C
   C16        1.0     0.317052     0.962693     0.053371    Uiso  0.010000 C
   C17        1.0     0.674668     0.916445     0.559569    Uiso  0.010000 C
   C18        1.0     0.614890     0.672647     0.690153    Uiso  0.010000 C
   C19        1.0     0.677684     1.068330     0.439605    Uiso  0.010000 C
   C20        1.0     0.575163     0.387640     0.540118    Uiso  0.010000 C
   N1         1.0     0.605907     1.024724     0.295717    Uiso  0.010000 N
   N2         1.0     0.682658     0.171238     0.071965    Uiso  0.010000 N
   O1         1.0     0.279796     0.246734     0.303492    Uiso  0.010000 O
   O2         1.0     0.631912     0.836015     0.592434    Uiso  0.010000 O
   O3         1.0     0.393356     0.933917     0.235920    Uiso  0.010000 O
   O4         1.0     0.497155     0.936472     0.322806    Uiso  0.010000 O
   Fe1        1.0     0.585447     0.450769     0.655525    Uiso  0.010000 Fe
   Br1        1.0     0.725270     0.885397     0.230861    Uiso  0.010000 Br
   Br2        1.0     0.565873     0.284490     0.145152    Uiso  0.010000 Br
   Br3        1.0     0.528480     0.757264     0.126599    Uiso  0.010000 Br
   Br4        1.0     0.360397     0.459111    -0.014351    Uiso  0.010000 Br
   Br5        1.0     0.655609     0.617708     0.364400    Uiso  0.010000 Br
   Pb1        1.0     0.651097     0.581594     0.198454    Uiso  0.010000 Pb
   Pb5        1.0     0.500000     0.500000     0.000000    Uiso  0.010000 Pb
   
#======================================================================
# CRYSTAL DATA
#----------------------------------------------------------------------
data_VESTA_phase_3

_chemical_name_common                  'Ferrovskite DJ C4-slow phase RV'
_cell_length_a                         21.7909(10)
_cell_length_b                         8.4317(4)
_cell_length_c                         17.4124(8)
_cell_angle_alpha                      90.000000
_cell_angle_beta                       108.956(4)
_cell_angle_gamma                      90.000000
_cell_volume                           3025.754313
_space_group_name_H-M_alt              'P 21/n'
_space_group_IT_number                 14

loop_
_space_group_symop_operation_xyz
   'x, y, z'
   '-x, -y, -z'
   '-x+1/2, y+1/2, -z+1/2'
   'x+1/2, -y+1/2, z+1/2'

loop_
   _atom_site_label
   _atom_site_occupancy
   _atom_site_fract_x
   _atom_site_fract_y
   _atom_site_fract_z
   _atom_site_adp_type
   _atom_site_U_iso_or_equiv
   _atom_site_type_symbol
   Pb5        1.0     0.500000     0.500000     0.000000    Uiso  0.023050 Pb
   Pb1        1.0    -0.1480(4)    0.0615(7)    0.3006(4)   Uiso  0.023050 Pb
   Br1        1.0    -0.2311(8)    0.363(2)     0.2648(11)  Uiso  0.041200 Br
   Br2        1.0    -0.0602(10)  -0.223(2)     0.3567(13)  Uiso  0.041200 Br
   Br3        1.0    -0.0335(10)   0.265(2)     0.3705(14)  Uiso  0.041200 Br
   Br4        1.0     0.1429(8)   -0.020(2)     0.5143(10)  Uiso  0.041200 Br
   Br5        1.0    -0.1516(10)   0.092(2)     0.1334(11)  Uiso  0.041200 Br
   Fe1        1.0     0.0858(11)   0.049(3)     0.1557(15)  Uiso  0.012560 Fe
   C13        1.0     0.135(8)    -0.059(19)    0.262(10)   Uiso  0.026670 C
   C6         1.0     0.076(9)     0.003(17)    0.264(9)    Uiso  0.026670 C
   C12        1.0     0.023(6)    -0.07(2)      0.199(10)   Uiso  0.026670 C
   C8         1.0     0.050(8)    -0.171(19)    0.155(10)   Uiso  0.026670 C
   C18        1.0     0.119(9)    -0.168(16)    0.195(9)    Uiso  0.026670 C
   C5         1.0     0.168(8)    -0.249(16)    0.167(10)   Uiso  0.026670 C
   C17        1.0     0.181(9)    -0.415(19)    0.067(10)   Uiso  0.026670 C
   C2         1.0     0.141(8)    -0.496(19)   -0.011(11)   Uiso  0.026670 C
   C19        1.0     0.185(8)    -0.57(2)     -0.050(11)   Uiso  0.026670 C
   C1         1.0     0.150(8)    -0.66(2)     -0.131(10)   Uiso  0.026670 C
   O1         1.0     0.225(5)    -0.240(10)    0.200(6)    Uiso  0.026670 O
   O2         1.0     0.137(6)    -0.336(11)    0.099(6)    Uiso  0.026670 O
   N1         1.0     0.111(6)    -0.545(18)   -0.194(9)    Uiso  0.026670 N
   H18        1.0     0.18(5)     -0.03(14)     0.30(6)     Uiso  0.040000 H
   H10        1.0     0.07(5)      0.09(11)     0.31(6)     Uiso  0.040000 H
   H15        1.0    -0.03(5)     -0.04(12)     0.18(6)     Uiso  0.040000 H
   H11        1.0     0.02(6)     -0.24(12)     0.10(7)     Uiso  0.040000 H
   H24        1.0     0.21(5)     -0.50(11)     0.11(7)     Uiso  0.040000 H
   H25        1.0     0.21(6)     -0.33(11)     0.06(7)     Uiso  0.040000 H
   H3         1.0     0.11(5)     -0.59(13)     0.00(7)     Uiso  0.040000 H
   H4         1.0     0.11(5)     -0.41(11)    -0.05(7)     Uiso  0.040000 H
   H26        1.0     0.22(6)     -0.66(11)    -0.01(6)     Uiso  0.040000 H
   H27        1.0     0.22(5)     -0.48(12)    -0.06(7)     Uiso  0.040000 H
   H1         1.0     0.12(5)     -0.75(12)    -0.12(7)     Uiso  0.040000 H
   H2         1.0     0.19(5)     -0.71(12)    -0.15(6)     Uiso  0.040000 H
   H5         1.0     0.10(5)     -0.60(12)    -0.25(7)     Uiso  0.040000 H
   H6         1.0     0.07(5)     -0.50(14)    -0.18(7)     Uiso  0.040000 H
   H29        1.0     0.14(5)     -0.45(13)    -0.20(6)     Uiso  0.040000 H
   C15        1.0     0.142(8)     0.24(2)      0.153(10)   Uiso  0.026670 C
   C3         1.0     0.139(7)     0.125(16)    0.090(12)   Uiso  0.026670 C
   C20        1.0     0.073(8)     0.10(2)      0.039(11)   Uiso  0.026670 C
   C11        1.0     0.034(8)     0.203(18)    0.069(11)   Uiso  0.026670 C
   C7         1.0     0.077(8)     0.284(16)    0.139(9)    Uiso  0.026670 C
   C10        1.0     0.053(9)     0.393(15)    0.190(11)   Uiso  0.026670 C
   C4         1.0     0.083(8)     0.55(2)      0.308(10)   Uiso  0.026670 C
   C14        1.0     0.145(9)     0.61(2)      0.372(11)   Uiso  0.026670 C
   C16        1.0     0.179(8)     0.49(2)      0.437(11)   Uiso  0.026670 C
   C9         1.0     0.147(8)     0.475(19)    0.501(11)   Uiso  0.026670 C
   O3         1.0     0.101(4)     0.440(10)    0.256(5)    Uiso  0.026670 O
   O4         1.0    -0.003(5)     0.430(12)    0.171(6)    Uiso  0.026670 O
   N2         1.0     0.182(7)     0.362(14)    0.566(9)    Uiso  0.026670 N
   H21        1.0     0.19(5)      0.27(12)     0.20(7)     Uiso  0.040000 H
   H7         1.0     0.18(5)      0.06(10)     0.08(6)     Uiso  0.040000 H
   H28        1.0     0.06(5)      0.02(12)    -0.01(6)     Uiso  0.040000 H
   H14        1.0    -0.02(5)      0.22(12)     0.04(6)     Uiso  0.040000 H
   H8         1.0     0.06(6)      0.65(11)     0.27(7)     Uiso  0.040000 H
   H9         1.0     0.05(5)      0.49(12)     0.33(7)     Uiso  0.040000 H
   H19        1.0     0.13(6)      0.72(12)     0.40(8)     Uiso  0.040000 H
   H20        1.0     0.18(6)      0.65(13)     0.34(6)     Uiso  0.040000 H
   H22        1.0     0.23(5)      0.52(12)     0.47(6)     Uiso  0.040000 H
   H23        1.0     0.18(6)      0.37(12)     0.41(7)     Uiso  0.040000 H
   H12        1.0     0.10(4)      0.44(13)     0.48(7)     Uiso  0.040000 H
   H13        1.0     0.15(6)      0.59(10)     0.53(7)     Uiso  0.040000 H
   H16        1.0     0.16(5)      0.36(12)     0.61(6)     Uiso  0.040000 H
   H17        1.0     0.18(6)      0.24(11)     0.54(6)     Uiso  0.040000 H
   H30        1.0     0.23(5)      0.39(12)     0.59(6)     Uiso  0.040000 H
